# Supplementary material for: Optimization of Synthesis of the Amino Lipid ECO for Effective Delivery of Nucleic Acids
Source: Pharmaceuticals (Basel). 2021 Oct 2;14(10):1016. doi: 10.3390/ph14101016 (PMC8537419; doi:10.3390/ph14101016)
Supplement: Supplementary file 1 [file pharmaceuticals-14-01016-s001.zip]

Archive with 1 entries (1 files):
- pharmaceuticals-1365220-supplementary.pdf
